# Supplementary material for: A homozygous missense mutation in the fibroblast growth factor 5 gene is associated with the long-hair trait in Angora rabbits
Source: BMC Genomics. 2023 Jun 2;24:298. doi: 10.1186/s12864-023-09405-2 (PMC10236585; doi:10.1186/s12864-023-09405-2)
Supplement: Supplementary file 2 — Additional file 2. Table S1. KEGG enrichment analysis of the 174 identified candidate genes. [file 12864_2023_9405_MOESM2_ESM.xls]

##Databases: KEGG PATHWAY
##Statistical test method: hypergeometric test / Fisher's exact test
##FDR correction method: Benjamini and Hochberg
#Term	Database	ID	Input number	Background number	P-Value	Corrected P-Value	Input	KEGG_ID/KO	Entrez_ID	Hyperlink
Ribosome	KEGG PATHWAY	ocu03010	7	220	0.000298015073287	0.0277154018157	ENSOCUT00000007241|ENSOCUT00000008897|ENSOCUT00000029397|ENSOCUT00000015820|ENSOCUT00000005117|ENSOCUT00000033807|ENSOCUT00000012180	ocu:100343032|ocu:100354760|ocu:100339133|ocu:103348569|ocu:100355326|ocu:100350771|ocu:100342838|	100343032|100354760|100339133|103348569|100355326|100350771|100342838|	http://www.genome.jp/kegg-bin/show_pathway?ocu03010/ocu:103348569%09red/ocu:100354760%09red/ocu:100355326%09red/ocu:100350771%09red/ocu:100342838%09red/ocu:100343032%09red/ocu:100339133%09red
Legionellosis	KEGG PATHWAY	ocu05134	3	65	0.00658802145936	0.30634299786	ENSOCUT00000004745|ENSOCUT00000009264|ENSOCUT00000025810	ocu:100348873|ocu:100009189|ocu:100341441|	100348873|100009189|100341441|	http://www.genome.jp/kegg-bin/show_pathway?ocu05134/ocu:100341441%09red/ocu:100348873%09red/ocu:100009189%09red
SNARE interactions in vesicular transport	KEGG PATHWAY	ocu04130	2	35	0.0182125135483	0.449174425103	ENSOCUT00000000040|ENSOCUT00000025810	ocu:100342023|ocu:100341441|	100342023|100341441|	http://www.genome.jp/kegg-bin/show_pathway?ocu04130/ocu:100341441%09red/ocu:100342023%09red
RNA transport	KEGG PATHWAY	ocu03013	4	178	0.019319330112	0.449174425103	ENSOCUT00000026005|ENSOCUT00000025146|ENSOCUT00000009264|ENSOCUT00000002178	ocu:100347548|ocu:100348318|ocu:100009189|ocu:100339760|	100347548|100348318|100009189|100339760|	http://www.genome.jp/kegg-bin/show_pathway?ocu03013/ocu:100347548%09red/ocu:100348318%09red/ocu:100009189%09red/ocu:100339760%09red
Hedgehog signaling pathway	KEGG PATHWAY	ocu04340	2	48	0.0319603356298	0.550602050557	ENSOCUT00000015089|ENSOCUT00000029853	ocu:100008942|ocu:100008942|	100008942|100008942|	http://www.genome.jp/kegg-bin/show_pathway?ocu04340/ocu:100008942%09red
Endocytosis	KEGG PATHWAY	ocu04144	4	227	0.0410849780739	0.550602050557	ENSOCUT00000004745|ENSOCUT00000015890|ENSOCUT00000005923|ENSOCUT00000002423	ocu:100348873|ocu:100345151|ocu:100357639|ocu:100359279|	100348873|100345151|100357639|100359279|	http://www.genome.jp/kegg-bin/show_pathway?ocu04144/ocu:100359279%09red/ocu:100345151%09red/ocu:100348873%09red/ocu:100357639%09red
Ubiquitin mediated proteolysis	KEGG PATHWAY	ocu04120	3	139	0.0456565142892	0.550602050557	ENSOCUT00000006773|ENSOCUT00000009160|ENSOCUT00000030148	ocu:100340267|ocu:100348484|ocu:100341427|	100340267|100348484|100341427|	http://www.genome.jp/kegg-bin/show_pathway?ocu04120/ocu:100348484%09red/ocu:100341427%09red/ocu:100340267%09red
Hepatitis B	KEGG PATHWAY	ocu05161	3	150	0.0547610082367	0.550602050557	ENSOCUT00000024752|ENSOCUT00000009160|ENSOCUT00000031697	ocu:100345225|ocu:100348484|ocu:100358299|	100345225|100348484|100358299|	http://www.genome.jp/kegg-bin/show_pathway?ocu05161/ocu:100358299%09red/ocu:100348484%09red/ocu:100345225%09red
MAPK signaling pathway	KEGG PATHWAY	ocu04010	4	251	0.0553265521217	0.550602050557	ENSOCUT00000004745|ENSOCUT00000012415|ENSOCUT00000007997|ENSOCUT00000009160	ocu:100348873|ocu:100316906|ocu:100340993|ocu:100348484|	100348873|100316906|100340993|100348484|	http://www.genome.jp/kegg-bin/show_pathway?ocu04010/ocu:100316906%09red/ocu:100348873%09red/ocu:100348484%09red/ocu:100340993%09red
Phagosome	KEGG PATHWAY	ocu04145	3	156	0.0600656458284	0.550602050557	ENSOCUT00000017513|ENSOCUT00000006173|ENSOCUT00000025810	ocu:103351593|ocu:100341508|ocu:100341441|	103351593|100341508|100341441|	http://www.genome.jp/kegg-bin/show_pathway?ocu04145/ocu:103351593%09red/ocu:100341441%09red/ocu:100341508%09red
Synthesis and degradation of ketone bodies	KEGG PATHWAY	ocu00072	1	11	0.0651249737218	0.550602050557	ENSOCUT00000005765	ocu:100343479|	100343479|	http://www.genome.jp/kegg-bin/show_pathway?ocu00072/ocu:100343479%09red
Taurine and hypotaurine metabolism	KEGG PATHWAY	ocu00430	1	14	0.0807370988775	0.563628125867	ENSOCUT00000000147	ocu:100350475|	100350475|	http://www.genome.jp/kegg-bin/show_pathway?ocu00430/ocu:100350475%09red
Renin-angiotensin system	KEGG PATHWAY	ocu04614	1	17	0.0960903508757	0.563628125867	ENSOCUT00000025673	ocu:100009274|	100009274|	http://www.genome.jp/kegg-bin/show_pathway?ocu04614/ocu:100009274%09red
Glycerophospholipid metabolism	KEGG PATHWAY	ocu00564	2	92	0.097465766456	0.563628125867	ENSOCUT00000026672|ENSOCUT00000028085	ocu:100339469|ocu:100125992|	100339469|100125992|	http://www.genome.jp/kegg-bin/show_pathway?ocu00564/ocu:100125992%09red/ocu:100339469%09red
PI3K-Akt signaling pathway	KEGG PATHWAY	ocu04151	4	324	0.112597201382	0.563628125867	ENSOCUT00000029397|ENSOCUT00000012415|ENSOCUT00000017882|ENSOCUT00000031697	ocu:100339133|ocu:100316906|ocu:100338211|ocu:100358299|	100339133|100316906|100338211|100358299|	http://www.genome.jp/kegg-bin/show_pathway?ocu04151/ocu:100358299%09red/ocu:100338211%09red/ocu:100316906%09red/ocu:100339133%09red
Viral carcinogenesis	KEGG PATHWAY	ocu05203	3	208	0.115068521113	0.563628125867	ENSOCUT00000016943|ENSOCUT00000014455|ENSOCUT00000031697	ocu:103348899|ocu:100345764|ocu:100358299|	103348899|100345764|100358299|	http://www.genome.jp/kegg-bin/show_pathway?ocu05203/ocu:100358299%09red/ocu:100345764%09red/ocu:103348899%09red
Terpenoid backbone biosynthesis	KEGG PATHWAY	ocu00900	1	21	0.116166018195	0.563628125867	ENSOCUT00000005765	ocu:100343479|	100343479|	http://www.genome.jp/kegg-bin/show_pathway?ocu00900/ocu:100343479%09red
Glycosaminoglycan biosynthesis - chondroitin sulfate / dermatan sulfate	KEGG PATHWAY	ocu00532	1	21	0.116166018195	0.563628125867	ENSOCUT00000003021	ocu:100358677|	100358677|	http://www.genome.jp/kegg-bin/show_pathway?ocu00532/ocu:100358677%09red
Regulation of actin cytoskeleton	KEGG PATHWAY	ocu04810	3	210	0.117472640004	0.563628125867	ENSOCUT00000015833|ENSOCUT00000012415|ENSOCUT00000001956	ocu:100358225|ocu:100316906|ocu:100358225|	100358225|100316906|100358225|	http://www.genome.jp/kegg-bin/show_pathway?ocu04810/ocu:100316906%09red/ocu:100358225%09red
Oocyte meiosis	KEGG PATHWAY	ocu04114	2	107	0.124499626544	0.563628125867	ENSOCUT00000008968|ENSOCUT00000031697	ocu:100343198|ocu:100358299|	100343198|100358299|	http://www.genome.jp/kegg-bin/show_pathway?ocu04114/ocu:100358299%09red/ocu:100343198%09red
Protein export	KEGG PATHWAY	ocu03060	1	25	0.135798945512	0.563628125867	ENSOCUT00000026249	ocu:100359311|	100359311|	http://www.genome.jp/kegg-bin/show_pathway?ocu03060/ocu:100359311%09red
Glycosaminoglycan biosynthesis - heparan sulfate / heparin	KEGG PATHWAY	ocu00534	1	25	0.135798945512	0.563628125867	ENSOCUT00000003021	ocu:100358677|	100358677|	http://www.genome.jp/kegg-bin/show_pathway?ocu00534/ocu:100358677%09red
Collecting duct acid secretion	KEGG PATHWAY	ocu04966	1	27	0.145452419579	0.563628125867	ENSOCUT00000006173	ocu:100341508|	100341508|	http://www.genome.jp/kegg-bin/show_pathway?ocu04966/ocu:100341508%09red
Dorso-ventral axis formation	KEGG PATHWAY	ocu04320	1	27	0.145452419579	0.563628125867	ENSOCUT00000008968	ocu:100343198|	100343198|	http://www.genome.jp/kegg-bin/show_pathway?ocu04320/ocu:100343198%09red
Butanoate metabolism	KEGG PATHWAY	ocu00650	1	30	0.159732250805	0.594203972994	ENSOCUT00000005765	ocu:100343479|	100343479|	http://www.genome.jp/kegg-bin/show_pathway?ocu00650/ocu:100343479%09red
Cysteine and methionine metabolism	KEGG PATHWAY	ocu00270	1	42	0.214520954828	0.651503642555	ENSOCUT00000000147	ocu:100350475|	100350475|	http://www.genome.jp/kegg-bin/show_pathway?ocu00270/ocu:100350475%09red
Sphingolipid metabolism	KEGG PATHWAY	ocu00600	1	44	0.223301069818	0.651503642555	ENSOCUT00000012843	ocu:100339974|	100339974|	http://www.genome.jp/kegg-bin/show_pathway?ocu00600/ocu:100339974%09red
ABC transporters	KEGG PATHWAY	ocu02010	1	45	0.22765451759	0.651503642555	ENSOCUT00000015106	ocu:100350740|	100350740|	http://www.genome.jp/kegg-bin/show_pathway?ocu02010/ocu:100350740%09red
Aminoacyl-tRNA biosynthesis	KEGG PATHWAY	ocu00970	1	45	0.22765451759	0.651503642555	ENSOCUT00000016897	ocu:100356680|	100356680|	http://www.genome.jp/kegg-bin/show_pathway?ocu00970/ocu:100356680%09red
Glycine, serine and threonine metabolism	KEGG PATHWAY	ocu00260	1	47	0.236288866631	0.651503642555	ENSOCUT00000005757	ocu:100344669|	100344669|	http://www.genome.jp/kegg-bin/show_pathway?ocu00260/ocu:100344669%09red
Protein processing in endoplasmic reticulum	KEGG PATHWAY	ocu04141	2	179	0.268925496652	0.651503642555	ENSOCUT00000026249|ENSOCUT00000004745	ocu:100359311|ocu:100348873|	100359311|100348873|	http://www.genome.jp/kegg-bin/show_pathway?ocu04141/ocu:100348873%09red/ocu:100359311%09red
Lysine degradation	KEGG PATHWAY	ocu00310	1	56	0.273972561999	0.651503642555	ENSOCUT00000033303	ocu:100338220|	100338220|	http://www.genome.jp/kegg-bin/show_pathway?ocu00310/ocu:100338220%09red
Valine, leucine and isoleucine degradation	KEGG PATHWAY	ocu00280	1	58	0.282092695608	0.651503642555	ENSOCUT00000005765	ocu:100343479|	100343479|	http://www.genome.jp/kegg-bin/show_pathway?ocu00280/ocu:100343479%09red
Epstein-Barr virus infection	KEGG PATHWAY	ocu05169	2	190	0.291694191577	0.651503642555	ENSOCUT00000004745|ENSOCUT00000031697	ocu:100348873|ocu:100358299|	100348873|100358299|	http://www.genome.jp/kegg-bin/show_pathway?ocu05169/ocu:100358299%09red/ocu:100348873%09red
mTOR signaling pathway	KEGG PATHWAY	ocu04150	1	61	0.294104134286	0.651503642555	ENSOCUT00000029397	ocu:100339133|	100339133|	http://www.genome.jp/kegg-bin/show_pathway?ocu04150/ocu:100339133%09red
Synaptic vesicle cycle	KEGG PATHWAY	ocu04721	1	64	0.305916029129	0.651503642555	ENSOCUT00000006173	ocu:100341508|	100341508|	http://www.genome.jp/kegg-bin/show_pathway?ocu04721/ocu:100341508%09red
Melanoma	KEGG PATHWAY	ocu05218	1	65	0.309809554774	0.651503642555	ENSOCUT00000012415	ocu:100316906|	100316906|	http://www.genome.jp/kegg-bin/show_pathway?ocu05218/ocu:100316906%09red
Antigen processing and presentation	KEGG PATHWAY	ocu04612	1	67	0.317531671497	0.651503642555	ENSOCUT00000004745	ocu:100348873|	100348873|	http://www.genome.jp/kegg-bin/show_pathway?ocu04612/ocu:100348873%09red
Bile secretion	KEGG PATHWAY	ocu04976	1	72	0.33646372791	0.651503642555	ENSOCUT00000005343	ocu:100341189|	100341189|	http://www.genome.jp/kegg-bin/show_pathway?ocu04976/ocu:100341189%09red
Pertussis	KEGG PATHWAY	ocu05133	1	73	0.340187095631	0.651503642555	ENSOCUT00000024752	ocu:100345225|	100345225|	http://www.genome.jp/kegg-bin/show_pathway?ocu05133/ocu:100345225%09red
RIG-I-like receptor signaling pathway	KEGG PATHWAY	ocu04622	1	73	0.340187095631	0.651503642555	ENSOCUT00000009160	ocu:100348484|	100348484|	http://www.genome.jp/kegg-bin/show_pathway?ocu04622/ocu:100348484%09red
Biosynthesis of amino acids	KEGG PATHWAY	ocu01230	1	76	0.351233194111	0.651503642555	ENSOCUT00000005757	ocu:100344669|	100344669|	http://www.genome.jp/kegg-bin/show_pathway?ocu01230/ocu:100344669%09red
Rap1 signaling pathway	KEGG PATHWAY	ocu04015	2	221	0.35516755635	0.651503642555	ENSOCUT00000017882|ENSOCUT00000012415	ocu:100338211|ocu:100316906|	100338211|100316906|	http://www.genome.jp/kegg-bin/show_pathway?ocu04015/ocu:100338211%09red/ocu:100316906%09red
RNA degradation	KEGG PATHWAY	ocu03018	1	81	0.369236818313	0.651503642555	ENSOCUT00000010870	ocu:100343902|	100343902|	http://www.genome.jp/kegg-bin/show_pathway?ocu03018/ocu:100343902%09red
Fc gamma R-mediated phagocytosis	KEGG PATHWAY	ocu04666	1	81	0.369236818313	0.651503642555	ENSOCUT00000002423	ocu:100359279|	100359279|	http://www.genome.jp/kegg-bin/show_pathway?ocu04666/ocu:100359279%09red
Complement and coagulation cascades	KEGG PATHWAY	ocu04610	1	82	0.372777569555	0.651503642555	ENSOCUT00000002791	ocu:100351481|	100351481|	http://www.genome.jp/kegg-bin/show_pathway?ocu04610/ocu:100351481%09red
NF-kappa B signaling pathway	KEGG PATHWAY	ocu04064	1	82	0.372777569555	0.651503642555	ENSOCUT00000024752	ocu:100345225|	100345225|	http://www.genome.jp/kegg-bin/show_pathway?ocu04064/ocu:100345225%09red
Ras signaling pathway	KEGG PATHWAY	ocu04014	2	233	0.379243851725	0.651503642555	ENSOCUT00000017882|ENSOCUT00000012415	ocu:100338211|ocu:100316906|	100338211|100316906|	http://www.genome.jp/kegg-bin/show_pathway?ocu04014/ocu:100338211%09red/ocu:100316906%09red
Ribosome biogenesis in eukaryotes	KEGG PATHWAY	ocu03008	1	84	0.379799980428	0.651503642555	ENSOCUT00000016050	ocu:100337799|	100337799|	http://www.genome.jp/kegg-bin/show_pathway?ocu03008/ocu:100337799%09red
GnRH signaling pathway	KEGG PATHWAY	ocu04912	1	84	0.379799980428	0.651503642555	ENSOCUT00000009160	ocu:100348484|	100348484|	http://www.genome.jp/kegg-bin/show_pathway?ocu04912/ocu:100348484%09red
Morphine addiction	KEGG PATHWAY	ocu05032	1	85	0.383281857835	0.651503642555	ENSOCUT00000005923	ocu:100357639|	100357639|	http://www.genome.jp/kegg-bin/show_pathway?ocu05032/ocu:100357639%09red
mRNA surveillance pathway	KEGG PATHWAY	ocu03015	1	86	0.38674432741	0.651503642555	ENSOCUT00000002178	ocu:100339760|	100339760|	http://www.genome.jp/kegg-bin/show_pathway?ocu03015/ocu:100339760%09red
ECM-receptor interaction	KEGG PATHWAY	ocu04512	1	87	0.390187496554	0.651503642555	ENSOCUT00000028351	ocu:103350560|	103350560|	http://www.genome.jp/kegg-bin/show_pathway?ocu04512/ocu:103350560%09red
Circadian entrainment	KEGG PATHWAY	ocu04713	1	87	0.390187496554	0.651503642555	ENSOCUT00000025278	ocu:100353746|	100353746|	http://www.genome.jp/kegg-bin/show_pathway?ocu04713/ocu:100353746%09red
Progesterone-mediated oocyte maturation	KEGG PATHWAY	ocu04914	1	88	0.393611472074	0.651503642555	ENSOCUT00000008968	ocu:100343198|	100343198|	http://www.genome.jp/kegg-bin/show_pathway?ocu04914/ocu:100343198%09red
Hypertrophic cardiomyopathy (HCM)	KEGG PATHWAY	ocu05410	1	88	0.393611472074	0.651503642555	ENSOCUT00000025673	ocu:100009274|	100009274|	http://www.genome.jp/kegg-bin/show_pathway?ocu05410/ocu:100009274%09red
Toll-like receptor signaling pathway	KEGG PATHWAY	ocu04620	1	92	0.407117553627	0.651503642555	ENSOCUT00000024752	ocu:100345225|	100345225|	http://www.genome.jp/kegg-bin/show_pathway?ocu04620/ocu:100345225%09red
Estrogen signaling pathway	KEGG PATHWAY	ocu04915	1	94	0.413758166864	0.651503642555	ENSOCUT00000004745	ocu:100348873|	100348873|	http://www.genome.jp/kegg-bin/show_pathway?ocu04915/ocu:100348873%09red
Rheumatoid arthritis	KEGG PATHWAY	ocu05323	1	94	0.413758166864	0.651503642555	ENSOCUT00000006173	ocu:100341508|	100341508|	http://www.genome.jp/kegg-bin/show_pathway?ocu05323/ocu:100341508%09red
Inflammatory mediator regulation of TRP channels	KEGG PATHWAY	ocu04750	1	96	0.420324930681	0.651503642555	ENSOCUT00000015704	ocu:100355858|	100355858|	http://www.genome.jp/kegg-bin/show_pathway?ocu04750/ocu:100355858%09red
Cholinergic synapse	KEGG PATHWAY	ocu04725	1	99	0.430038389951	0.65168340601	ENSOCUT00000012039	ocu:100356176|	100356176|	http://www.genome.jp/kegg-bin/show_pathway?ocu04725/ocu:100356176%09red
HIF-1 signaling pathway	KEGG PATHWAY	ocu04066	1	102	0.439590234866	0.65168340601	ENSOCUT00000029397	ocu:100339133|	100339133|	http://www.genome.jp/kegg-bin/show_pathway?ocu04066/ocu:100339133%09red
Neuroactive ligand-receptor interaction	KEGG PATHWAY	ocu04080	2	265	0.441462952458	0.65168340601	ENSOCUT00000027358|ENSOCUT00000025278	ocu:100354969|ocu:100353746|	100354969|100353746|	http://www.genome.jp/kegg-bin/show_pathway?ocu04080/ocu:100353746%09red/ocu:100354969%09red
Chagas disease (American trypanosomiasis)	KEGG PATHWAY	ocu05142	1	109	0.461264287894	0.653718793918	ENSOCUT00000025673	ocu:100009274|	100009274|	http://www.genome.jp/kegg-bin/show_pathway?ocu05142/ocu:100009274%09red
Choline metabolism in cancer	KEGG PATHWAY	ocu05231	1	112	0.470296455597	0.653718793918	ENSOCUT00000028085	ocu:100125992|	100125992|	http://www.genome.jp/kegg-bin/show_pathway?ocu05231/ocu:100125992%09red
Sphingolipid signaling pathway	KEGG PATHWAY	ocu04071	1	114	0.476234214564	0.653718793918	ENSOCUT00000012843	ocu:100339974|	100339974|	http://www.genome.jp/kegg-bin/show_pathway?ocu04071/ocu:100339974%09red
Carbon metabolism	KEGG PATHWAY	ocu01200	1	116	0.482105887209	0.653718793918	ENSOCUT00000005757	ocu:100344669|	100344669|	http://www.genome.jp/kegg-bin/show_pathway?ocu01200/ocu:100344669%09red
Leukocyte transendothelial migration	KEGG PATHWAY	ocu04670	1	117	0.485017169681	0.653718793918	ENSOCUT00000006267	ocu:100353209|	100353209|	http://www.genome.jp/kegg-bin/show_pathway?ocu04670/ocu:100353209%09red
Neurotrophin signaling pathway	KEGG PATHWAY	ocu04722	1	117	0.485017169681	0.653718793918	ENSOCUT00000009160	ocu:100348484|	100348484|	http://www.genome.jp/kegg-bin/show_pathway?ocu04722/ocu:100348484%09red
Hepatitis C	KEGG PATHWAY	ocu05160	1	121	0.496500713795	0.654337153622	ENSOCUT00000006267	ocu:100353209|	100353209|	http://www.genome.jp/kegg-bin/show_pathway?ocu05160/ocu:100353209%09red
Vascular smooth muscle contraction	KEGG PATHWAY	ocu04270	1	127	0.513251027517	0.654337153622	ENSOCUT00000027358	ocu:100354969|	100354969|	http://www.genome.jp/kegg-bin/show_pathway?ocu04270/ocu:100354969%09red
Measles	KEGG PATHWAY	ocu05162	1	127	0.513251027517	0.654337153622	ENSOCUT00000004745	ocu:100348873|	100348873|	http://www.genome.jp/kegg-bin/show_pathway?ocu05162/ocu:100348873%09red
Cell cycle	KEGG PATHWAY	ocu04110	1	128	0.515988448911	0.654337153622	ENSOCUT00000031697	ocu:100358299|	100358299|	http://www.genome.jp/kegg-bin/show_pathway?ocu04110/ocu:100358299%09red
Toxoplasmosis	KEGG PATHWAY	ocu05145	1	133	0.529447971309	0.654337153622	ENSOCUT00000004745	ocu:100348873|	100348873|	http://www.genome.jp/kegg-bin/show_pathway?ocu05145/ocu:100348873%09red
Tight junction	KEGG PATHWAY	ocu04530	1	134	0.532094945489	0.654337153622	ENSOCUT00000006267	ocu:100353209|	100353209|	http://www.genome.jp/kegg-bin/show_pathway?ocu04530/ocu:100353209%09red
Insulin signaling pathway	KEGG PATHWAY	ocu04910	1	135	0.534727136294	0.654337153622	ENSOCUT00000029397	ocu:100339133|	100339133|	http://www.genome.jp/kegg-bin/show_pathway?ocu04910/ocu:100339133%09red
Oxidative phosphorylation	KEGG PATHWAY	ocu00190	1	141	0.550214389113	0.656609405597	ENSOCUT00000006173	ocu:100341508|	100341508|	http://www.genome.jp/kegg-bin/show_pathway?ocu00190/ocu:100341508%09red
Spliceosome	KEGG PATHWAY	ocu03040	1	144	0.557764978948	0.656609405597	ENSOCUT00000004745	ocu:100348873|	100348873|	http://www.genome.jp/kegg-bin/show_pathway?ocu03040/ocu:100348873%09red
Cell adhesion molecules (CAMs)	KEGG PATHWAY	ocu04514	1	144	0.557764978948	0.656609405597	ENSOCUT00000006267	ocu:100353209|	100353209|	http://www.genome.jp/kegg-bin/show_pathway?ocu04514/ocu:100353209%09red
Hippo signaling pathway	KEGG PATHWAY	ocu04390	1	157	0.589056356274	0.684778014168	ENSOCUT00000031697	ocu:100358299|	100358299|	http://www.genome.jp/kegg-bin/show_pathway?ocu04390/ocu:100358299%09red
Metabolic pathways	KEGG PATHWAY	ocu01100	7	1295	0.597221629336	0.685698907756	ENSOCUT00000000147|ENSOCUT00000012843|ENSOCUT00000033303|ENSOCUT00000005757|ENSOCUT00000006173|ENSOCUT00000005765|ENSOCUT00000003021	ocu:100350475|ocu:100339974|ocu:100338220|ocu:100344669|ocu:100341508|ocu:100343479|ocu:100358677|	100350475|100339974|100338220|100344669|100341508|100343479|100358677|	http://www.genome.jp/kegg-bin/show_pathway?ocu01100/ocu:100344669%09red/ocu:100350475%09red/ocu:100358677%09red/ocu:100341508%09red/ocu:100338220%09red/ocu:100343479%09red/ocu:100339974%09red
Chemokine signaling pathway	KEGG PATHWAY	ocu04062	1	168	0.613809608582	0.687964704394	ENSOCUT00000005923	ocu:100357639|	100357639|	http://www.genome.jp/kegg-bin/show_pathway?ocu04062/ocu:100357639%09red
Influenza A	KEGG PATHWAY	ocu05164	1	170	0.618148441313	0.687964704394	ENSOCUT00000004745	ocu:100348873|	100348873|	http://www.genome.jp/kegg-bin/show_pathway?ocu05164/ocu:100348873%09red
Purine metabolism	KEGG PATHWAY	ocu00230	1	173	0.624566108484	0.687964704394	ENSOCUT00000002670	ocu:100347918|	100347918|	http://www.genome.jp/kegg-bin/show_pathway?ocu00230/ocu:100347918%09red
Alcoholism	KEGG PATHWAY	ocu05034	1	175	0.628784944876	0.687964704394	ENSOCUT00000014455	ocu:100345764|	100345764|	http://www.genome.jp/kegg-bin/show_pathway?ocu05034/ocu:100345764%09red
Calcium signaling pathway	KEGG PATHWAY	ocu04020	1	180	0.639127240267	0.691149224939	ENSOCUT00000027358	ocu:100354969|	100354969|	http://www.genome.jp/kegg-bin/show_pathway?ocu04020/ocu:100354969%09red
Tuberculosis	KEGG PATHWAY	ocu05152	1	188	0.655083046186	0.698434409821	ENSOCUT00000017513	ocu:103351593|	103351593|	http://www.genome.jp/kegg-bin/show_pathway?ocu05152/ocu:103351593%09red
Herpes simplex infection	KEGG PATHWAY	ocu05168	1	191	0.660884172734	0.698434409821	ENSOCUT00000016943	ocu:103348899|	103348899|	http://www.genome.jp/kegg-bin/show_pathway?ocu05168/ocu:103348899%09red
Pathways in cancer	KEGG PATHWAY	ocu05200	2	407	0.669757738089	0.699859209463	ENSOCUT00000017882|ENSOCUT00000012415	ocu:100338211|ocu:100316906|	100338211|100316906|	http://www.genome.jp/kegg-bin/show_pathway?ocu05200/ocu:100338211%09red/ocu:100316906%09red
Proteoglycans in cancer	KEGG PATHWAY	ocu05205	1	202	0.681338253844	0.704049528972	ENSOCUT00000029397	ocu:100339133|	100339133|	http://www.genome.jp/kegg-bin/show_pathway?ocu05205/ocu:100339133%09red
Focal adhesion	KEGG PATHWAY	ocu04510	1	208	0.691973789891	0.707182005054	ENSOCUT00000017882	ocu:100338211|	100338211|	http://www.genome.jp/kegg-bin/show_pathway?ocu04510/ocu:100338211%09red
Cytokine-cytokine receptor interaction	KEGG PATHWAY	ocu04060	1	229	0.726497440443	0.734394151752	ENSOCUT00000017882	ocu:100338211|	100338211|	http://www.genome.jp/kegg-bin/show_pathway?ocu04060/ocu:100338211%09red
HTLV-I infection	KEGG PATHWAY	ocu05166	1	266	0.778234876123	0.778234876123	ENSOCUT00000009160	ocu:100348484|	100348484|	http://www.genome.jp/kegg-bin/show_pathway?ocu05166/ocu:100348484%09red
--------------------
#Term	Database	ID	Input number	Background number	P-Value	Corrected P-Value	Input	KEGG_ID/KO	Entrez_ID	Hyperlink
--------------------
#Term	Database	ID	Input number	Background number	P-Value	Corrected P-Value	Input	KEGG_ID/KO	Entrez_ID	Hyperlink
--------------------
