# Supplementary material for: A homozygous missense mutation in the fibroblast growth factor 5 gene is associated with the long-hair trait in Angora rabbits
Source: BMC Genomics. 2023 Jun 2;24:298. doi: 10.1186/s12864-023-09405-2 (PMC10236585; doi:10.1186/s12864-023-09405-2)
Supplement: Supplementary file 3 — Additional file 3:Table S2. Exonic SNPs of Dusp1, Ihh, Fam134a, Map3k1 and Spata16. [file 12864_2023_9405_MOESM3_ESM.xlsx]

## Sheet: Sheet1
Table S2 Exonic SNPs of Dusp1, Ihh, Fam134a, Map3k1 and Spata16
Gene name	Chromosome ID	SNP type	SNP information							SNP genotype
Dusp1	3	synonymous	ENSOCUT00000007997:PAC:ENSOCUT00000007997:exon4:c.T1011C:p.T337T							homozygous
Dusp1	3	synonymous	ENSOCUT00000007997:PAC:ENSOCUT00000007997:exon4:c.C993T:p.R331R							homozygous
Dusp1	3	synonymous	ENSOCUT00000007997:PAC:ENSOCUT00000007997:exon4:c.T924C:p.F308F							heterozygous
Dusp1	3	synonymous	ENSOCUT00000007997:PAC:ENSOCUT00000007997:exon4:c.G759A:p.R253R							homozygous
Dusp1	3	synonymous	ENSOCUT00000007997:PAC:ENSOCUT00000007997:exon3:c.G522A:p.P174P							homozygous
Dusp1	3	nonsynonymous	ENSOCUT00000007997:PAC:ENSOCUT00000007997:exon1:c.A289C:p.K97Q							homozygous
Ihh	7	synonymous	ENSOCUT00000029853:PAC:ENSOCUT00000029853:exon3:c.T984C:p.Y328Y							homozygous
Ihh	7	synonymous	ENSOCUT00000029853:PAC:ENSOCUT00000029853:exon3:c.C723T:p.D241D							homozygous
Fam134a	7	synonymous	ENSOCUT00000015089:PAC:ENSOCUT00000015089:exon1:c.C27T:p.G9G							homozygous
Fam134a	7	nonsynonymous	ENSOCUT00000015089:PAC:ENSOCUT00000015089:exon3:c.A94G:p.T32A							homozygous
Fam134a	7	synonymous	ENSOCUT00000015089:PAC:ENSOCUT00000015089:exon3:c.A99G:p.V33V							homozygous
Fam134a	7	synonymous	ENSOCUT00000015089:PAC:ENSOCUT00000015089:exon3:c.A108G:p.L36L							homozygous
Fam134a	7	nonsynonymous	ENSOCUT00000015089:PAC:ENSOCUT00000015089:exon4:c.G320A:p.R107H							homozygous
Map3k1	11	synonymous	ENSOCUT00000009160:PAC:ENSOCUT00000009160:exon14:c.T2826C:p.N942N							homozygous
Spata16	14	synonymous	ENSOCUT00000004745:PAC:ENSOCUT00000004745:exon8:c.T1402C:p.L468L							homozygous
Spata16	14	synonymous	ENSOCUT00000004745:PAC:ENSOCUT00000004745:exon5:c.T951A:p.G317G							homozygous
Spata16	14	synonymous	ENSOCUT00000004745:PAC:ENSOCUT00000004745:exon3:c.G720A:p.A240A							homozygous
Spata16	14	synonymous	ENSOCUT00000004745:PAC:ENSOCUT00000004745:exon2:c.C600A:p.V200V							homozygous
Spata16	14	nonsynonymous	ENSOCUT00000004745:PAC:ENSOCUT00000004745:exon2:c.G566A:p.S189N							homozygous
Spata16	14	synonymous	ENSOCUT00000004745:PAC:ENSOCUT00000004745:exon2:c.T411C:p.I137I							homozygous
Spata16	14	nonsynonymous	ENSOCUT00000004745:PAC:ENSOCUT00000004745:exon2:c.C343G:p.P115A							homozygous
Spata16	14	nonsynonymous	ENSOCUT00000004745:PAC:ENSOCUT00000004745:exon2:c.G181A:p.D61N							homozygous
